# Supplementary material for: Chemical Characteristics and Source-Specific Health Risks of the Volatile Organic Compounds in Urban Nanjing, China
Source: Toxics. 2022 Nov 24;10(12):722. doi: 10.3390/toxics10120722 (PMC9783090; doi:10.3390/toxics10120722)
Supplement: Supplementary file 1 [file toxics-10-00722-s001.zip]

Archive with 1 entries (1 files):
- toxics-2033617-supplementary.pdf
